# Supplementary material for: Comprehensive Analysis of Clinicopathological and Molecular Features to Predict Anti-PD-1-Based Therapy Efficacy in Patients with Advanced Gastric Signet Ring Cell Carcinoma
Source: J Pers Med. 2023 Jan 4;13(1):115. doi: 10.3390/jpm13010115 (PMC9861489; doi:10.3390/jpm13010115)
Supplement: Supplementary file 1 [file jpm-13-00115-s001.zip]

Archive with 1 entries (1 files):
- jpm-2128623-supplementary.pdf
